# Supplementary material for: A new species of the genus Cristimenes Ďuriš & Horká, 2017 (Decapoda, Caridea, Palaemonidae)
Source: Zookeys. 2019 Jun 5;852:53–71. doi: 10.3897/zookeys.852.34959 (PMC6561997; doi:10.3897/zookeys.852.34959)
Supplement: XML Treatment for Cristimenes brucei [file zookeys.852.34959-treatment1.xml]

<!DOCTYPE tp:taxon-treatment
  PUBLIC "-//TaxonX//DTD Taxonomic Treatment Publishing DTD v0 20100105//EN" "tax-treatment-NSO.dtd">
<tp:taxon-treatment xmlns:tp="http://www.plazi.org/taxpub"><tp:treatment-meta><kwd-group><label>Taxon classification</label><kwd><named-content xmlns:xlink="http://www.w3.org/1999/xlink" content-type="kingdom">Animalia</named-content></kwd><kwd><named-content xmlns:xlink="http://www.w3.org/1999/xlink" content-type="order">Decapoda</named-content></kwd><kwd><named-content xmlns:xlink="http://www.w3.org/1999/xlink" content-type="family">Palaemonidae</named-content></kwd></kwd-group><mixed-citation publication-type="journal"><person-group><name><surname>Park</surname><given-names>Jin-Ho</given-names></name><name><surname>Grave</surname><given-names>Sammy De</given-names></name><name><surname>Kim</surname><given-names>Won</given-names></name></person-group><article-title>A new species of the genus <italic><tp:taxon-name><tp:taxon-name-part taxon-name-part-type="genus" reg="Cristimenes">Cristimenes</tp:taxon-name-part></tp:taxon-name></italic> Ďuriš &amp; Horká, 2017 (<tp:taxon-name><tp:taxon-name-part taxon-name-part-type="order">Decapoda</tp:taxon-name-part></tp:taxon-name>, <tp:taxon-name><tp:taxon-name-part taxon-name-part-type="infraorder">Caridea</tp:taxon-name-part></tp:taxon-name>, <tp:taxon-name><tp:taxon-name-part taxon-name-part-type="family">Palaemonidae</tp:taxon-name-part></tp:taxon-name>)</article-title><source>Zookeys</source><day>05</day><month>6</month><year>2019</year><volume>852</volume><fpage>53</fpage><lpage>71</lpage><pub-id pub-id-type="doi">10.3897/zookeys.852.34959</pub-id></mixed-citation></tp:treatment-meta><tp:nomenclature><tp:taxon-name>
                  <tp:taxon-name-part taxon-name-part-type="genus" reg="Cristimenes">Cristimenes</tp:taxon-name-part>
                  <tp:taxon-name-part taxon-name-part-type="species" reg="brucei">brucei</tp:taxon-name-part>
                  <object-id xmlns:xlink="http://www.w3.org/1999/xlink" content-type="zoobank" xlink:type="simple">http://zoobank.org/05D90862-52D5-4C2F-A5CF-5E4F3251A40E</object-id>
                </tp:taxon-name><tp:taxon-status xmlns:xlink="http://www.w3.org/1999/xlink" xlink:type="simple">sp. nov.</tp:taxon-status><xref ref-type="fig" rid="F1">Figures 1</xref><xref ref-type="fig" rid="F2">, 2</xref><xref ref-type="fig" rid="F3">, 3</xref><xref ref-type="fig" rid="F4">, 4</xref><xref ref-type="fig" rid="F5">, 5</xref><xref ref-type="fig" rid="F6">, 6</xref><xref ref-type="fig" rid="F7">, 7</xref><xref ref-type="fig" rid="F8">, 8A–B</xref><xref ref-type="fig" rid="F9">, 9A–C</xref><xref ref-type="fig" rid="F10">, 10A–C</xref><tp:nomenclature-citation-list><tp:nomenclature-citation><tp:taxon-name>
                      <tp:taxon-name-part taxon-name-part-type="genus" reg="Periclimenes">Periclimenes</tp:taxon-name-part>
                      <tp:taxon-name-part taxon-name-part-type="species" reg="commensalis">commensalis</tp:taxon-name-part>
                    </tp:taxon-name><comment>l: <xref ref-type="bibr" rid="B9">Bruce 1982a</xref>: 236–238, fig. 2.</comment></tp:nomenclature-citation></tp:nomenclature-citation-list></tp:nomenclature><tp:treatment-sec sec-type="material" id="SECID0ELNAG"><title>Material examined.</title><p><bold><italic>Holotype</italic>.</bold> KOREA – Jeju Special Self-Governing Province • 1 ov. ♀ (pocl 3.80 mm); Munseom Island; <named-content xmlns:xlink="http://www.w3.org/1999/xlink" content-type="dwc:verbatimCoordinates" xlink:type="simple"><named-content content-type="geo-json" specific-use="{&#34;type&#34;:&#34;Point&#34;,&#34;coordinates&#34;:[126.568889,33.226944]}" id="NCID0EZNAG" xlink:type="simple">33°13'37"N, 126°34'8"E</named-content></named-content>; depth 20 m; 16 Oct. 2015; JH Park leg.; on <italic><tp:taxon-name><tp:taxon-name-part taxon-name-part-type="genus" reg="Anneissia">Anneissia</tp:taxon-name-part><tp:taxon-name-part taxon-name-part-type="species" reg="japonica">japonica</tp:taxon-name-part></tp:taxon-name></italic> (Müller, 1841); NIBRIV0000841118; <bold><italic>Paratypes.</italic></bold> KOREA – Jeju Special Self-Governing Province • 3 ♀♀ (pocl 2.2, 1.86, 1.83 mm); Munseom Island; <named-content xmlns:xlink="http://www.w3.org/1999/xlink" content-type="dwc:verbatimCoordinates" xlink:type="simple"><named-content content-type="geo-json" specific-use="{&#34;type&#34;:&#34;Point&#34;,&#34;coordinates&#34;:[126.568889,33.226944]}" id="NCID0EPOAG" xlink:type="simple">33°13'37"N, 126°34'8"E</named-content></named-content>; depth 20 m; 16 Oct. 2015; JH Park leg.; on <italic><tp:taxon-name><tp:taxon-name-part taxon-name-part-type="genus" reg="Anneissia">A.</tp:taxon-name-part><tp:taxon-name-part taxon-name-part-type="species" reg="japonica">japonica</tp:taxon-name-part></tp:taxon-name></italic>; <named-content xmlns:xlink="http://www.w3.org/1999/xlink" content-type="dwc:institutional_code" xlink:type="simple">MADBK</named-content> 120532_006 • 1 ov. ♀ (pocl 3.65 mm); same data; 16 Oct. 2015; JH Park leg.; on <italic><tp:taxon-name><tp:taxon-name-part taxon-name-part-type="genus" reg="Anneissia">A.</tp:taxon-name-part><tp:taxon-name-part taxon-name-part-type="species" reg="japonica">japonica</tp:taxon-name-part></tp:taxon-name></italic>; <named-content xmlns:xlink="http://www.w3.org/1999/xlink" content-type="dwc:institutional_code" xlink:type="simple">OUMNH.ZC</named-content>.2018-03-022 • 2 ♀♀, 1 ♂ (pocl 3.34, 3.1, 1.6 mm); same data; 17 Oct. 2015; JH Park leg.; on <italic><tp:taxon-name><tp:taxon-name-part taxon-name-part-type="genus" reg="Anneissia">A.</tp:taxon-name-part><tp:taxon-name-part taxon-name-part-type="species" reg="japonica">japonica</tp:taxon-name-part></tp:taxon-name></italic>; <named-content xmlns:xlink="http://www.w3.org/1999/xlink" content-type="dwc:institutional_code" xlink:type="simple">MADBK</named-content> 120532_007 • 3 ♀♀, 1 ♂ (pocl 2.85, 2.2, 1.5, 1.98 mm); same data; 08 Jul. 2016; JH Park leg.; on <italic><tp:taxon-name><tp:taxon-name-part taxon-name-part-type="genus" reg="Anneissia">A.</tp:taxon-name-part><tp:taxon-name-part taxon-name-part-type="species" reg="japonica">japonica</tp:taxon-name-part></tp:taxon-name></italic>; NIBRIV0000841119 • 1 ♀ (pocl 1.67 mm); same data; 08 Aug.2016; JH Park leg.; on <italic><tp:taxon-name><tp:taxon-name-part taxon-name-part-type="genus" reg="Anneissia">A.</tp:taxon-name-part><tp:taxon-name-part taxon-name-part-type="species" reg="japonica">japonica</tp:taxon-name-part></tp:taxon-name></italic>; <named-content xmlns:xlink="http://www.w3.org/1999/xlink" content-type="dwc:institutional_code" xlink:type="simple">OUMNH.ZC</named-content>.2018-03-023 • 1 ♀ (pocl 2.45 mm); same data; 31 Mar. 2018; JH Park leg.; on <italic><tp:taxon-name><tp:taxon-name-part taxon-name-part-type="genus" reg="Anneissia">A.</tp:taxon-name-part><tp:taxon-name-part taxon-name-part-type="species" reg="japonica">japonica</tp:taxon-name-part></tp:taxon-name></italic>; <named-content xmlns:xlink="http://www.w3.org/1999/xlink" content-type="dwc:institutional_code" xlink:type="simple">MADBK</named-content> 120532_017.</p></tp:treatment-sec><tp:treatment-sec sec-type="material" id="SECID0E5RAG"><title>Additional material.</title><p>KOREA – Dadohaesang National Park • 1 ♀ (pocl 2.7 mm); Geomundo Island; <named-content xmlns:xlink="http://www.w3.org/1999/xlink" content-type="dwc:verbatimCoordinates" xlink:type="simple"><named-content content-type="geo-json" specific-use="{&#34;type&#34;:&#34;Point&#34;,&#34;coordinates&#34;:[127.282500,34.059722]}" id="NCID0EHSAG" xlink:type="simple">34°3'35"N, 127°16'57"E</named-content></named-content>; depth 20 m; 5 Jul. 2014; JH Park leg.; on <italic><tp:taxon-name><tp:taxon-name-part taxon-name-part-type="genus" reg="Anneissia">A.</tp:taxon-name-part><tp:taxon-name-part taxon-name-part-type="species" reg="japonica">japonica</tp:taxon-name-part></tp:taxon-name></italic>; <named-content xmlns:xlink="http://www.w3.org/1999/xlink" content-type="dwc:institutional_code" xlink:type="simple">MADBK</named-content> 120532_002 – Gyeongsangbuk-do • 1 ♀, 3 ♂♂ (pocl 1.95, 2.0, 1.7, 1.6 mm); Pohang-si, Guryongpo; <named-content xmlns:xlink="http://www.w3.org/1999/xlink" content-type="dwc:verbatimCoordinates" xlink:type="simple"><named-content content-type="geo-json" specific-use="{&#34;type&#34;:&#34;Point&#34;,&#34;coordinates&#34;:[129.586111,36.006944]}" id="NCID0EBTAG" xlink:type="simple">36°0'25"N, 129°35'10"E</named-content></named-content>; depth 15 m; 22 Sep. 2016; JH Park leg.; on <italic><tp:taxon-name><tp:taxon-name-part taxon-name-part-type="genus" reg="Anneissia">A.</tp:taxon-name-part><tp:taxon-name-part taxon-name-part-type="species" reg="japonica">japonica</tp:taxon-name-part></tp:taxon-name></italic>; <named-content xmlns:xlink="http://www.w3.org/1999/xlink" content-type="dwc:institutional_code" xlink:type="simple">MADBK</named-content> 120532_015 – Jeju Special Self-Governing Province • 5 ♀♀, 1 ♂ (pocl 2.5, 2.3, 2.2, 1.7, 1.45, 2.0 mm); Beomseom Island; <named-content xmlns:xlink="http://www.w3.org/1999/xlink" content-type="dwc:verbatimCoordinates" xlink:type="simple"><named-content content-type="geo-json" specific-use="{&#34;type&#34;:&#34;Point&#34;,&#34;coordinates&#34;:[126.513889,33.218611]}" id="NCID0E3TAG" xlink:type="simple">33°13'7"N, 126°30'50"E</named-content></named-content>; depth 20 m; 28 Feb. 2015; JH Park leg.; on <italic><tp:taxon-name><tp:taxon-name-part taxon-name-part-type="genus" reg="Anneissia">A.</tp:taxon-name-part><tp:taxon-name-part taxon-name-part-type="species" reg="solaster">solaster</tp:taxon-name-part></tp:taxon-name></italic> (Clark, 1907); <named-content xmlns:xlink="http://www.w3.org/1999/xlink" content-type="dwc:institutional_code" xlink:type="simple">MADBK</named-content> 120532_003 • 8 ♀♀, 1 ♂ (pocl 2.77, 2.6, 2.6, 2.5, 2.5, 2.4, 2.3, 2.1, 1.9 mm); same data; 16 May 2015; JH Park leg.; on <italic><tp:taxon-name><tp:taxon-name-part taxon-name-part-type="genus" reg="Catoptometra">Catoptometra</tp:taxon-name-part><tp:taxon-name-part taxon-name-part-type="species" reg="rubroflava">rubroflava</tp:taxon-name-part></tp:taxon-name></italic> (Clark, 1908); <named-content xmlns:xlink="http://www.w3.org/1999/xlink" content-type="dwc:institutional_code" xlink:type="simple">MADBK</named-content> 120532_004 • 1 ov. ♀, 6 ♀♀, 3 ♂♂ (pocl 3.43, 3.48, 3.21, 3.1, 3.08, 2.37, 2.3, 2.89, 2.54, 1.97 mm); same data; 17 May 2015; JH Park leg.; on <italic><tp:taxon-name><tp:taxon-name-part taxon-name-part-type="genus" reg="Anneissia">A.</tp:taxon-name-part><tp:taxon-name-part taxon-name-part-type="species" reg="japonica">japonica</tp:taxon-name-part></tp:taxon-name></italic>; <named-content xmlns:xlink="http://www.w3.org/1999/xlink" content-type="dwc:institutional_code" xlink:type="simple">MADBK</named-content> 120532_005 • 1 ♀, 1 ♂ (pocl 1.83, 1.83 mm); Saeseom Island; <named-content xmlns:xlink="http://www.w3.org/1999/xlink" content-type="dwc:verbatimCoordinates" xlink:type="simple"><named-content content-type="geo-json" specific-use="{&#34;type&#34;:&#34;Point&#34;,&#34;coordinates&#34;:[126.563611,33.233889]}" id="NCID0E4VAG" xlink:type="simple">33°14'2"N, 126°33'49"E</named-content></named-content>; depth 20 m; 30 Jan. 2016; JH Park leg.; on <italic><tp:taxon-name><tp:taxon-name-part taxon-name-part-type="genus" reg="Anneissia">A.</tp:taxon-name-part><tp:taxon-name-part taxon-name-part-type="species" reg="japonica">japonica</tp:taxon-name-part></tp:taxon-name></italic>; <named-content xmlns:xlink="http://www.w3.org/1999/xlink" content-type="dwc:institutional_code" xlink:type="simple">MADBK</named-content> 120532_011 • 3 ♀♀, 2 ♂♂ (pocl 2.45, 2.24, 1.2, 2.0, 1.68 mm); Seopseom Island; <named-content xmlns:xlink="http://www.w3.org/1999/xlink" content-type="dwc:verbatimCoordinates" xlink:type="simple"><named-content content-type="geo-json" specific-use="{&#34;type&#34;:&#34;Point&#34;,&#34;coordinates&#34;:[126.597500,33.231944]}" id="NCID0EYWAG" xlink:type="simple">33°13'55"N, 126°35'51"E</named-content></named-content>; depth 15 m; 28 Jan. 2016; JH Park leg.; on <italic><tp:taxon-name><tp:taxon-name-part taxon-name-part-type="genus" reg="Anneissia">A.</tp:taxon-name-part><tp:taxon-name-part taxon-name-part-type="species" reg="japonica">japonica</tp:taxon-name-part></tp:taxon-name></italic>; <named-content xmlns:xlink="http://www.w3.org/1999/xlink" content-type="dwc:institutional_code" xlink:type="simple">MADBK</named-content> 120532_010 • 1 ♀, 2 ♂♂ (pocl 3.0, 2.16, 1.89 mm); same data; 28 Apr. 2016; JH Park leg.; on <italic><tp:taxon-name><tp:taxon-name-part taxon-name-part-type="genus" reg="Anneissia">A.</tp:taxon-name-part><tp:taxon-name-part taxon-name-part-type="species" reg="japonica">japonica</tp:taxon-name-part></tp:taxon-name></italic>; <named-content xmlns:xlink="http://www.w3.org/1999/xlink" content-type="dwc:institutional_code" xlink:type="simple">MADBK</named-content> 120532_013 • 1 ♂ (pocl 2.27 mm); same data; 28 Apr. 2016; JH Park leg.; on <italic><tp:taxon-name><tp:taxon-name-part taxon-name-part-type="genus" reg="Anneissia">A.</tp:taxon-name-part><tp:taxon-name-part taxon-name-part-type="species" reg="japonica">japonica</tp:taxon-name-part></tp:taxon-name></italic>; <named-content xmlns:xlink="http://www.w3.org/1999/xlink" content-type="dwc:institutional_code" xlink:type="simple">OUMNH.ZC</named-content>.2018-03-024 • 1 ♀ (pocl 3.5 mm); same data; 28 Apr. <!--PageBreak -->2016; JH Park leg.; on <italic><tp:taxon-name><tp:taxon-name-part taxon-name-part-type="genus" reg="Anneissia">A.</tp:taxon-name-part><tp:taxon-name-part taxon-name-part-type="species" reg="japonica">japonica</tp:taxon-name-part></tp:taxon-name></italic>; <named-content xmlns:xlink="http://www.w3.org/1999/xlink" content-type="dwc:institutional_code" xlink:type="simple">OUMNH.ZC</named-content>.2018-03-025 • 1 ♂ (pocl 1.89 mm); same data; depth 30 m; 16 Jul. 2015; JH Park leg.; on <italic><tp:taxon-name><tp:taxon-name-part taxon-name-part-type="genus" reg="Anneissia">A.</tp:taxon-name-part><tp:taxon-name-part taxon-name-part-type="species" reg="solaster">solaster</tp:taxon-name-part></tp:taxon-name></italic>; <named-content xmlns:xlink="http://www.w3.org/1999/xlink" content-type="dwc:institutional_code" xlink:type="simple">MADBK</named-content> 120532_008 • 2 ♀♀, 2 ♂♂ (pocl 2.74, 1.05, 1.53, 1.47 mm); same data; depth 27 m; 31 Jan. 2016; JH Park leg.; on <italic><tp:taxon-name><tp:taxon-name-part taxon-name-part-type="genus" reg="Anneissia">A.</tp:taxon-name-part><tp:taxon-name-part taxon-name-part-type="species" reg="japonica">japonica</tp:taxon-name-part></tp:taxon-name></italic>; <named-content xmlns:xlink="http://www.w3.org/1999/xlink" content-type="dwc:institutional_code" xlink:type="simple">MADBK</named-content> 120532_012 • 1 ♂ (pocl 1.9 mm); Jeongbang Waterfall point; <named-content xmlns:xlink="http://www.w3.org/1999/xlink" content-type="dwc:verbatimCoordinates" xlink:type="simple"><named-content content-type="geo-json" specific-use="{&#34;type&#34;:&#34;Point&#34;,&#34;coordinates&#34;:[126.571111,33.243333]}" id="NCID0EU1AG" xlink:type="simple">33°14'36"N, 126°34'16"E</named-content></named-content>; depth 15 m; 18 Jul. 2015; JH Park leg.; on <tp:taxon-name><tp:taxon-name-part taxon-name-part-type="genus" reg="Anneissia">A.</tp:taxon-name-part><tp:taxon-name-part taxon-name-part-type="species" reg="solaster">solaster</tp:taxon-name-part></tp:taxon-name>; <named-content xmlns:xlink="http://www.w3.org/1999/xlink" content-type="dwc:institutional_code" xlink:type="simple">MADBK</named-content> 120532_009 • 2 ♀♀, 2 ♂♂ (pocl 3.5, 2.76, 2.55, 2.0 mm); Jigwido Island; <named-content xmlns:xlink="http://www.w3.org/1999/xlink" content-type="dwc:verbatimCoordinates" xlink:type="simple"><named-content content-type="geo-json" specific-use="{&#34;type&#34;:&#34;Point&#34;,&#34;coordinates&#34;:[126.653333,33.226667]}" id="NCID0EO2AG" xlink:type="simple">33°13'36"N, 126°39'12"E</named-content></named-content>; depth 20 m; 14 Apr. 2013; JH Park leg.; on <italic><tp:taxon-name><tp:taxon-name-part taxon-name-part-type="genus" reg="Anneissia">A.</tp:taxon-name-part><tp:taxon-name-part taxon-name-part-type="species" reg="japonica">japonica</tp:taxon-name-part></tp:taxon-name></italic>; <named-content xmlns:xlink="http://www.w3.org/1999/xlink" content-type="dwc:institutional_code" xlink:type="simple">MADBK</named-content> 120532_001 • 1 ♂ (pocl 1.77 mm); Unjin Port point; <named-content xmlns:xlink="http://www.w3.org/1999/xlink" content-type="dwc:verbatimCoordinates" xlink:type="simple"><named-content content-type="geo-json" specific-use="{&#34;type&#34;:&#34;Point&#34;,&#34;coordinates&#34;:[126.245000,33.217222]}" id="NCID0EJ3AG" xlink:type="simple">33°13'2"N, 126°14'42"E</named-content></named-content>, depth 18 m; 20 Oct. 2016; SH Lee leg.; on <italic><tp:taxon-name><tp:taxon-name-part taxon-name-part-type="genus" reg="Anneissia">A.</tp:taxon-name-part><tp:taxon-name-part taxon-name-part-type="species" reg="japonica">japonica</tp:taxon-name-part></tp:taxon-name></italic>; <named-content xmlns:xlink="http://www.w3.org/1999/xlink" content-type="dwc:institutional_code" xlink:type="simple">MADBK</named-content> 120532_016.</p><fig id="F1" position="float" orientation="portrait"><label>Figure 1.</label><caption><p><italic><tp:taxon-name><tp:taxon-name-part taxon-name-part-type="genus" reg="Cristimenes">Cristimenes</tp:taxon-name-part><tp:taxon-name-part taxon-name-part-type="species" reg="brucei">brucei</tp:taxon-name-part></tp:taxon-name></italic> sp. nov., lateral aspect. Ovigerous female holotype pocl 3.65 mm (NIBRIV0000841118).</p></caption><graphic xmlns:xlink="http://www.w3.org/1999/xlink" xlink:href="zookeys-852-053-g001.jpg" position="float" orientation="portrait" xlink:type="simple" id="oo_305998.jpg"/></fig></tp:treatment-sec><tp:treatment-sec sec-type="diagnosis" id="SECID0EZ4AG"><title>Diagnosis.</title><p>Rostrum well developed, with dorsal and ventral teeth. Carapace smooth, without epigastric tooth; lateral carinae feebly developed; supraorbital tooth reduced, blunt; inferior orbital angle pointed; antennal and hepatic teeth well developed. Fourth thoracic sternite without median process. Abdomen with rounded pleura. Telson with two pairs of small dorsal spiniform setae, and with three pairs of posterior spiniform setae. Eyes with hemispherical cornea. Basal antennular segment with two acute distolateral teeth. Antennal basicerite with sharp distoventral tooth; scaphocerite with large distolateral tooth, not reaching distal end of lamella. Epistome rounded. Mandible without palp; molar process robust; incisor process with four or five terminal teeth. Maxillula with bilobed palp. Maxilla with blunt palp, basal endite well developed, bilobed. First maxilliped with simple palp; basal and coxal endites fused; exopod with developed caridean lobe; epipod bilobed. Second maxil<!--PageBreak -->liped with subquadrate epipod, without podobranch. Third maxilliped with slender exopod; arthrobranch rudimentary. First pereiopods slender, fingers subspatulate with entire cutting edges. Second pereiopods equal in shape and subequal in size; palm articulated subproximally; cutting edges of fingers feebly dentate proximally, serrated distally. Dactyli of ambulatory pereiopods biunguiculate; corpus with two or three acute dorsodistal spinules, with acute preterminal accessory tooth. Uropodal exopod with distolateral tooth and movable acute spine.</p></tp:treatment-sec><tp:treatment-sec sec-type="description" id="SECID0EB5AG"><title>Description.</title><p>Rostrum (Figs <xref ref-type="fig" rid="F2">2A, B</xref>, <xref ref-type="fig" rid="F9">9A, B</xref>) well developed, slightly overreaching distal end of antennular peduncle; upper margin slightly convex with 6–8 dorsal teeth, ventral margin convex with 0–3 ventral teeth.</p><fig id="F2" position="float" orientation="portrait"><label>Figure 2.</label><caption><p><italic><tp:taxon-name><tp:taxon-name-part taxon-name-part-type="genus" reg="Cristimenes">Cristimenes</tp:taxon-name-part><tp:taxon-name-part taxon-name-part-type="species" reg="brucei">brucei</tp:taxon-name-part></tp:taxon-name></italic> sp. nov., female pocl 2.74 mm (A, B, C, E) (<named-content xmlns:xlink="http://www.w3.org/1999/xlink" content-type="dwc:institutional_code" xlink:type="simple">MADBK</named-content> 120532_012), ovig. female paratype pocl 3.65 mm (D) (<named-content xmlns:xlink="http://www.w3.org/1999/xlink" content-type="dwc:institutional_code" xlink:type="simple">OUMNH.ZC</named-content>.2018-03-022). <bold>A</bold> carapace, lateral view <bold>B</bold> carapace, eyes, right antennule and antenna, dorsal view <bold>C</bold> anterior carapace, lateral view <bold>D</bold> distal end of telson, dorsal view <bold>E</bold> fifth and sixth abdominal segments, telson, and uropod, lateral view <bold>F</bold> left uropodal exopod, distolateral armature.</p></caption><graphic xmlns:xlink="http://www.w3.org/1999/xlink" xlink:href="zookeys-852-053-g002.jpg" position="float" orientation="portrait" xlink:type="simple" id="oo_305999.jpg"/></fig><p>Carapace (Figs <xref ref-type="fig" rid="F2">2A, B</xref>, <xref ref-type="fig" rid="F9">9A, B</xref>) smooth without epigastric tooth; lateral carinae feebly developed; supraorbital tooth reduced, blunt (Fig. <xref ref-type="fig" rid="F9">9C</xref>); inferior orbital angle pointed; antennal and hepatic teeth (Fig. <xref ref-type="fig" rid="F2">2C</xref>) well developed, antennal tooth long and slender, hepatic tooth larger than antennal tooth; pterygostomial angle rounded.</p><p>Thoracic sternite (Fig. <xref ref-type="fig" rid="F3">3D</xref>) without special features; fourth thoracic sternite without finger-like median process.</p><p>Abdomen (Fig. <xref ref-type="fig" rid="F1">1</xref>) smooth; pleura of first to fifth segments rounded; sixth segment with pointed posterolateral angle, posteroventral angle blunt (Fig. <xref ref-type="fig" rid="F2">2E</xref>).</p><!--PageBreak --><p>Telson (Fig. <xref ref-type="fig" rid="F2">2D, E</xref>) 0.78 of pocl, 3.2 times longer than proximal width; two pairs of small dorsal spiniform setae at 0.53 and 0.82 of telson length, with three pairs of posterior spiniform setae, outer pair short, inner pair long and stout.</p><p>Eye (Figs <xref ref-type="fig" rid="F2">2B</xref>, <xref ref-type="fig" rid="F3">3A</xref>) with hemispherical cornea, dorsolaterally with nebenauge; eyestalk 1.2 times as long as wide.</p><fig id="F3" position="float" orientation="portrait"><label>Figure 3.</label><caption><p><italic><tp:taxon-name><tp:taxon-name-part taxon-name-part-type="genus" reg="Cristimenes">Cristimenes</tp:taxon-name-part><tp:taxon-name-part taxon-name-part-type="species" reg="brucei">brucei</tp:taxon-name-part></tp:taxon-name></italic> sp. nov., female pocl 2.74 mm (<named-content xmlns:xlink="http://www.w3.org/1999/xlink" content-type="dwc:institutional_code" xlink:type="simple">MADBK</named-content> 120532_012). <bold>A</bold> eye, interocular region, and epistome, dorsal view <bold>B</bold> antennule, ventral view <bold>C</bold> antenna, ventral view <bold>D</bold> fifth (top) and fourth thoracic sternite.</p></caption><graphic xmlns:xlink="http://www.w3.org/1999/xlink" xlink:href="zookeys-852-053-g003.jpg" position="float" orientation="portrait" xlink:type="simple" id="oo_306000.jpg"/></fig><p>Antennule (Fig. <xref ref-type="fig" rid="F3">3B</xref>) well developed; basal segment with two acute distolateral teeth, with submarginal medioventral tooth; stylocerite reaching to middle of proximal segment; intermediate and distal segment subequal in length; upper flagellum biramous, proximal four segments fused, shorter free ramus with five segments, 0.3 of longer free ramus.</p><p>Antenna (Fig. <xref ref-type="fig" rid="F3">3C</xref>) well developed; basicerite with sharp distoventral tooth; ischiocerite and merocerite unarmed; carpocerite reaching to 0.4 of scaphocerite; scaphocerite 2.4 times as long as maximal wide, distolateral tooth large, not reaching distal end of lamellae.</p><p>Mandible (Fig. <xref ref-type="fig" rid="F4">4A</xref>) without palp; molar process robust, with four strong teeth and brush-like setae; incisor process with four or five terminal teeth.</p><fig id="F4" position="float" orientation="portrait"><label>Figure 4.</label><caption><p><italic><tp:taxon-name><tp:taxon-name-part taxon-name-part-type="genus" reg="Cristimenes">Cristimenes</tp:taxon-name-part><tp:taxon-name-part taxon-name-part-type="species" reg="brucei">brucei</tp:taxon-name-part></tp:taxon-name></italic> sp. nov., female pocl 3.48 mm (<named-content xmlns:xlink="http://www.w3.org/1999/xlink" content-type="dwc:institutional_code" xlink:type="simple">MADBK</named-content> 120532_005). <bold>A</bold> mandible <bold>B</bold> maxillule <bold>C</bold> maxilla <bold>D</bold> first maxilliped <bold>E</bold> second maxilliped <bold>F</bold> third maxilliped.</p></caption><graphic xmlns:xlink="http://www.w3.org/1999/xlink" xlink:href="zookeys-852-053-g004.jpg" position="float" orientation="portrait" xlink:type="simple" id="oo_306001.jpg"/></fig><p>Maxillula (Fig. <xref ref-type="fig" rid="F4">4B</xref>) with bilobed palp; upper lacinia broad, with stout and simple spines, with plumose setae on lower margin; lower lacinia robust with long spines distally, with plumose setae on lower margin.</p><!--PageBreak --><p>Maxilla (Fig. <xref ref-type="fig" rid="F4">4C</xref>) with blunt palp, with sparsely plumose setae; coxal endite obsolete; basal endite well developed, bilobed, with sparsely plumose setae; scaphognathite 2.9 times as long as wide.</p><p>First maxilliped (Fig. <xref ref-type="fig" rid="F4">4D</xref>) with long simple palp, with sparsely plumose setae along the medial margin of the palp; basal and coxal endites fused, with serrulate setae medially; exopod with developed caridean lobe, flagellum with long simple seta; epipod bilobed.</p><p>Second maxilliped (Fig. <xref ref-type="fig" rid="F4">4E</xref>) with subquadrate epipod, without podobranch; merus and carpus without special features; propodus with slender simple setae; dactylus 2.7 times as long as wide, with dense serrulate setae distally.</p><p>Third maxilliped (Fig. <xref ref-type="fig" rid="F4">4F</xref>) with endopod slightly overreaching distal end of carpocerite; ischiomerus approximately six times longer than wide, medially sparsely setose; penultimate segment 0.56 length of ischiomerus, medially with long serrulate setae; terminal segment tapering, slightly downcurved distally, subequal to penultimate segment, with transverse rows of setae and group of terminal hamate setae; exopod slender with plumose setae distally; coxa with large rounded epipod, arthrobranch rudimentary.</p><p>First pereiopod (Fig. <xref ref-type="fig" rid="F5">5A, B</xref>) overreaching distal end of scaphocerite; ischium 0.56 length of merus, unarmed; merus and carpus subequal in length; carpus 1.36 <!--PageBreak -->times length of chela with row of serrulate setae along distomesial margin; chela 1.9 times longer than deep; palm with transverse row of serrulate setae ventrolaterally; fingers subspatulate, 0.89 times length of palm, cutting edge straight, entire, with groups of setae.</p><fig id="F5" position="float" orientation="portrait"><label>Figure 5.</label><caption><p><italic><tp:taxon-name><tp:taxon-name-part taxon-name-part-type="genus" reg="Cristimenes">Cristimenes</tp:taxon-name-part><tp:taxon-name-part taxon-name-part-type="species" reg="brucei">brucei</tp:taxon-name-part></tp:taxon-name></italic> sp. nov., female pocl 2.74 mm (<named-content xmlns:xlink="http://www.w3.org/1999/xlink" content-type="dwc:institutional_code" xlink:type="simple">MADBK</named-content> 120532_012). <bold>A</bold> first pereiopod, ventrolateral view <bold>B</bold> same, chela, lateral view <bold>C</bold> third pereiopod, lateral view <bold>D</bold> same, dactylus and distal propodus, lateral view <bold>E</bold> fourth pereiopod, lateral view <bold>F</bold> fifth pereiopod, lateral view.</p></caption><graphic xmlns:xlink="http://www.w3.org/1999/xlink" xlink:href="zookeys-852-053-g005.jpg" position="float" orientation="portrait" xlink:type="simple" id="oo_306002.jpg"/></fig><p>Second pereiopods (Figs <xref ref-type="fig" rid="F6">6A, B</xref>, <xref ref-type="fig" rid="F10">10A</xref>) equal in shape and subequal in size; ischium 0.7 length of merus, unarmed; merus 2.0 times as long as carpus, unarmed; carpus short, 1.2 times as long as maximal width, articulated subterminally (Fig. <xref ref-type="fig" rid="F6">6C</xref>); palm cylindrical, 1.1 times as long as finger, articulated subproximally; fingers stout with curved tip; cutting edges of fingers feebly dentate proximally, serrated distally (Figs <xref ref-type="fig" rid="F6">6D, E</xref>, <xref ref-type="fig" rid="F10">10C, D</xref>).</p><fig id="F6" position="float" orientation="portrait"><label>Figure 6.</label><caption><p><italic><tp:taxon-name><tp:taxon-name-part taxon-name-part-type="genus" reg="Cristimenes">Cristimenes</tp:taxon-name-part><tp:taxon-name-part taxon-name-part-type="species" reg="brucei">brucei</tp:taxon-name-part></tp:taxon-name></italic> sp. nov., female pocl 2.74 mm (<named-content xmlns:xlink="http://www.w3.org/1999/xlink" content-type="dwc:institutional_code" xlink:type="simple">MADBK</named-content> 120532_012). <bold>A</bold> minor right second pereiopod, ventrolateral view <bold>B</bold> major left second pereiopod, lateral view <bold>C</bold> same, carpo-propodal articulation, dorsal view <bold>D</bold> same, dactylus, lateral view <bold>E</bold> same, distal margin of cutting edge of dactylus.</p></caption><graphic xmlns:xlink="http://www.w3.org/1999/xlink" xlink:href="zookeys-852-053-g006.jpg" position="float" orientation="portrait" xlink:type="simple" id="oo_306003.jpg"/></fig><p>Ambulatory pereiopods (Fig. <xref ref-type="fig" rid="F5">5C, E, F</xref>) of usual shape for genus, third pereiopod overreaching end of scaphocerite by distal margin of carpus. Third pereiopod (Fig. <xref ref-type="fig" rid="F5">5C</xref>) with ischium 0.54 length of merus, unarmed; merus 0.85 times length of propodus, unarmed; carpus 0.46 times length of propodus, unarmed; propodus with three distolateral spiniform setae including single distoventral one; dactylus 0.18 times length of propodus, biunguiculate; corpus with three acute dorsodistal spinules, with acute preterminal accessory tooth, ventral margin straight, with simple distal setae laterally; unguis 0.58 times as long as corpus (Fig. <xref ref-type="fig" rid="F5">5D</xref>).</p><!--PageBreak --><p>Fourth pereiopod (Fig. <xref ref-type="fig" rid="F5">5E</xref>) with ischium 0.57 length of merus, unarmed; merus 0.80 times length of propodus, unarmed; carpus 0.42 times length of propodus, unarmed; propodus with four distolateral spiniform setae including two distoventral ones; dactylus 0.18 times length of propodus, biunguiculate; corpus with two acute dorsodistal spinules, with acute preterminal accessory tooth, ventral margin straight, with simple distal setae laterally; unguis 0.64 times as long as corpus.</p><p>Fifth pereiopod (Fig. <xref ref-type="fig" rid="F5">5F</xref>) with ischium 0.54 length of merus, unarmed; merus 0.74 times length of propodus, unarmed; carpus 0.38 times length of propodus, unarmed; propodus with five mesial spiniform setae, distolateral one absent; dactylus 0.18 times length of propodus, biunguiculate; corpus with two acute dorsodistal spinules, with acute preterminal accessory tooth, ventral margin straight, with simple distal setae laterally; unguis 0.70 times as long as corpus.</p><p>Pleopods as usual for genus. First pleopod of male (Fig. <xref ref-type="fig" rid="F7">7A</xref>) with endopod 2.8 times longer than wide. Second pleopod of male (Fig. <xref ref-type="fig" rid="F7">7B</xref>) with appendix masculina with stout, long setae; appendix interna slightly longer than appendix masculina. Second pleopod of female (Fig. <xref ref-type="fig" rid="F7">7C</xref>) as usual for genus.</p><fig id="F7" position="float" orientation="portrait"><label>Figure 7.</label><caption><p><italic><tp:taxon-name><tp:taxon-name-part taxon-name-part-type="genus" reg="Cristimenes">Cristimenes</tp:taxon-name-part><tp:taxon-name-part taxon-name-part-type="species" reg="brucei">brucei</tp:taxon-name-part></tp:taxon-name></italic> sp. nov., male pocl 2.54 mm (<bold>A, B</bold>) (<named-content xmlns:xlink="http://www.w3.org/1999/xlink" content-type="dwc:institutional_code" xlink:type="simple">MADBK</named-content> 120532_005), female pocl 2.74 mm (<bold>C</bold>) (<named-content xmlns:xlink="http://www.w3.org/1999/xlink" content-type="dwc:institutional_code" xlink:type="simple">MADBK</named-content> 120532_012) <bold>A</bold> endopod and basal half exopod of first pleopod <bold>B, C</bold> endopod of second pleopod.</p></caption><graphic xmlns:xlink="http://www.w3.org/1999/xlink" xlink:href="zookeys-852-053-g007.jpg" position="float" orientation="portrait" xlink:type="simple" id="oo_306004.jpg"/></fig><!--PageBreak --><p>Uropod (Fig. <xref ref-type="fig" rid="F2">2E</xref>) overreaching distal end of telson; exopod with distolateral tooth and movable acute spine.</p></tp:treatment-sec><tp:treatment-sec sec-type="etymology" id="SECID0EPMBG"><title>Etymology.</title><p>The new species is named in honour of Dr AJ (Sandy) Bruce, in recognition of his considerable contribution to the systematics of <tp:taxon-name><tp:taxon-name-part taxon-name-part-type="family">Palaemonidae</tp:taxon-name-part></tp:taxon-name>.</p></tp:treatment-sec><tp:treatment-sec sec-type="Colour" id="SECID0E1MBG"><title>Colour.</title><p>Body colour (Fig. <xref ref-type="fig" rid="F8">8A, B</xref>) orange or reddish-brown adapted to the colour of the host crinoids; creamy white line extending from the tip of the rostrum to the posterior dorsal margin of the carapace; similar, but thinner and lighter line extending from posterior ventral angle of the sixth abdominal segment to the lateral side of the first antennular peduncle.</p><fig id="F8" position="float" orientation="portrait"><label>Figure 8.</label><caption><p>Colour pattern of three species of <italic><tp:taxon-name><tp:taxon-name-part taxon-name-part-type="genus" reg="Cristimenes">Cristimenes</tp:taxon-name-part></tp:taxon-name></italic>. <bold>A</bold><italic><tp:taxon-name><tp:taxon-name-part taxon-name-part-type="genus" reg="Cristimenes">Cristimenes</tp:taxon-name-part><tp:taxon-name-part taxon-name-part-type="species" reg="brucei">brucei</tp:taxon-name-part></tp:taxon-name></italic> sp. nov. from Korea (<named-content xmlns:xlink="http://www.w3.org/1999/xlink" content-type="dwc:institutional_code" xlink:type="simple">MADBK</named-content> 120532_017) <bold>B</bold> same, with host crinoid species <bold>C</bold><italic><tp:taxon-name><tp:taxon-name-part taxon-name-part-type="genus" reg="Cristimenes">Cristimenes</tp:taxon-name-part><tp:taxon-name-part taxon-name-part-type="species" reg="commensalis">commensalis</tp:taxon-name-part></tp:taxon-name></italic> (Borradaile, 1915) from Vietnam (<named-content xmlns:xlink="http://www.w3.org/1999/xlink" content-type="dwc:institutional_code" xlink:type="simple">SNU</named-content> VI VI305) <bold>D</bold><italic><tp:taxon-name><tp:taxon-name-part taxon-name-part-type="genus" reg="Cristimenes">Cristimenes</tp:taxon-name-part><tp:taxon-name-part taxon-name-part-type="species" reg="cristimanus">cristimanus</tp:taxon-name-part></tp:taxon-name></italic> (Bruce, 1965) from Vietnam (<named-content xmlns:xlink="http://www.w3.org/1999/xlink" content-type="dwc:institutional_code" xlink:type="simple">SNU</named-content> VI VI297).</p></caption><graphic xmlns:xlink="http://www.w3.org/1999/xlink" xlink:href="zookeys-852-053-g008.jpg" position="float" orientation="portrait" xlink:type="simple" id="oo_306005.jpg"/></fig></tp:treatment-sec><tp:treatment-sec sec-type="ecology" id="SECID0EZPBG"><title>Ecology.</title><p>The specimens were collected from the crinoids <italic><tp:taxon-name><tp:taxon-name-part taxon-name-part-type="genus" reg="Anneissia">Anneissia</tp:taxon-name-part><tp:taxon-name-part taxon-name-part-type="species" reg="japonica">japonica</tp:taxon-name-part></tp:taxon-name></italic>, <italic><tp:taxon-name><tp:taxon-name-part taxon-name-part-type="genus" reg="Anneissia">A.</tp:taxon-name-part><tp:taxon-name-part taxon-name-part-type="species" reg="solaster">solaster</tp:taxon-name-part></tp:taxon-name></italic> and <italic><tp:taxon-name><tp:taxon-name-part taxon-name-part-type="genus" reg="Catoptometra">Catoptometra</tp:taxon-name-part><tp:taxon-name-part taxon-name-part-type="species" reg="rubroflava">rubroflava</tp:taxon-name-part></tp:taxon-name></italic> at a depth of 15 – 27 m. <xref ref-type="bibr" rid="B9">Bruce (1982a)</xref> reported that the Hong Kong specimens were collected from <italic><tp:taxon-name><tp:taxon-name-part taxon-name-part-type="genus" reg="Tropiometra">Tropiometra</tp:taxon-name-part><tp:taxon-name-part taxon-name-part-type="species" reg="afra">afra</tp:taxon-name-part></tp:taxon-name></italic> (Hartlaub, 1890).</p></tp:treatment-sec><tp:treatment-sec sec-type="distribution" id="SECID0EPRBG"><title>Distribution.</title><p>Presently only known from the type locality, Jeju Special Self-Governing Province, Korea as well as Hong Kong (<xref ref-type="bibr" rid="B9">Bruce 1982a</xref>).</p></tp:treatment-sec><tp:treatment-sec sec-type="remarks" id="SECID0EZRBG"><title>Remarks.</title><p>The new species is morphologically very similar to the other crinoid-associated species in the genus, <italic><tp:taxon-name><tp:taxon-name-part taxon-name-part-type="genus" reg="Cristimenes">C.</tp:taxon-name-part><tp:taxon-name-part taxon-name-part-type="species" reg="commensalis">commensalis</tp:taxon-name-part></tp:taxon-name></italic> (Fig. <xref ref-type="fig" rid="F8">8C</xref>). Within the genus, both species <!--PageBreak -->share the following characteristics: subspatulate fingers of the first pereiopods; proximally dentate and distally serrate cutting edges of the fingers of the second pereiopods (Fig. <xref ref-type="fig" rid="F10">10C, D</xref>); and the presence of accessory spinules on the anterior margin of the dactyli of the ambulatory pereiopods. The new species can, however, be easily distinguished from <italic><tp:taxon-name><tp:taxon-name-part taxon-name-part-type="genus" reg="Cristimenes">C.</tp:taxon-name-part><tp:taxon-name-part taxon-name-part-type="species" reg="commensalis">commensalis</tp:taxon-name-part></tp:taxon-name></italic> by the reduced, blunt supraorbital tooth (Fig. <xref ref-type="fig" rid="F9">9A–C</xref>) and reduced rostral carinae (vs. well-developed supraorbital tooth (Fig. <xref ref-type="fig" rid="F9">9D</xref>) and rostral carinae in <italic><tp:taxon-name><tp:taxon-name-part taxon-name-part-type="genus" reg="Cristimenes">C.</tp:taxon-name-part><tp:taxon-name-part taxon-name-part-type="species" reg="commensalis">commensalis</tp:taxon-name-part></tp:taxon-name></italic>).</p><fig id="F9" position="float" orientation="portrait"><label>Figure 9.</label><caption><p><italic><tp:taxon-name><tp:taxon-name-part taxon-name-part-type="genus" reg="Cristimenes">Cristimenes</tp:taxon-name-part><tp:taxon-name-part taxon-name-part-type="species" reg="brucei">brucei</tp:taxon-name-part></tp:taxon-name></italic> sp. nov., female pocl 2.7 mm (<named-content xmlns:xlink="http://www.w3.org/1999/xlink" content-type="dwc:institutional_code" xlink:type="simple">MADBK</named-content> 120532_002) (<bold>A, C</bold>), male pocl 2.3 mm (<named-content xmlns:xlink="http://www.w3.org/1999/xlink" content-type="dwc:institutional_code" xlink:type="simple">MADBK</named-content> 120532_005) (<bold>B</bold>), <italic><tp:taxon-name><tp:taxon-name-part taxon-name-part-type="genus" reg="Cristimenes">Cristimenes</tp:taxon-name-part><tp:taxon-name-part taxon-name-part-type="species" reg="commensalis">commensalis</tp:taxon-name-part></tp:taxon-name></italic> from Vietnam, female pocl 2.1 mm (<named-content xmlns:xlink="http://www.w3.org/1999/xlink" content-type="dwc:institutional_code" xlink:type="simple">SNU</named-content> VI_VI229) (<bold>D</bold>) <bold>A</bold> carapace, lateral view <bold>B</bold> carapace, dorsal view <bold>C</bold> supraorbital tooth, lateral view <bold>D</bold> carapace, dorsal view.</p></caption><graphic xmlns:xlink="http://www.w3.org/1999/xlink" xlink:href="zookeys-852-053-g009.jpg" position="float" orientation="portrait" xlink:type="simple" id="oo_306006.jpg"/></fig><fig id="F10" position="float" orientation="portrait"><label>Figure 10.</label><caption><p><italic><tp:taxon-name><tp:taxon-name-part taxon-name-part-type="genus" reg="Cristimenes">Cristimenes</tp:taxon-name-part><tp:taxon-name-part taxon-name-part-type="species" reg="brucei">brucei</tp:taxon-name-part></tp:taxon-name></italic> sp. nov., female pocl 2.7 mm (<named-content xmlns:xlink="http://www.w3.org/1999/xlink" content-type="dwc:institutional_code" xlink:type="simple">MADBK</named-content> 120532_002) (<bold>A, C, D</bold>), female pocl 3.34 mm (<named-content xmlns:xlink="http://www.w3.org/1999/xlink" content-type="dwc:institutional_code" xlink:type="simple">MADBK</named-content> 120532_007) (<bold>E, F</bold>), <italic><tp:taxon-name><tp:taxon-name-part taxon-name-part-type="genus" reg="Cristimenes">Cristimenes</tp:taxon-name-part><tp:taxon-name-part taxon-name-part-type="species" reg="commensalis">commensalis</tp:taxon-name-part></tp:taxon-name></italic> from Vietnam, female pocl 2.0 mm (<named-content xmlns:xlink="http://www.w3.org/1999/xlink" content-type="dwc:institutional_code" xlink:type="simple">SNU</named-content> VI_VI155) (<bold>B</bold>) <bold>A, B</bold> chela and carpus of second pereiopod <bold>C</bold> same, distally serrate margin of fixed finger <bold>D</bold> same, proximally dentate margins of fingers <bold>E</bold> dactylus and distal propodus of third pereiopod <bold>F</bold> same, distal dorsal spinules of dactylar corpus, and unguis.</p></caption><graphic xmlns:xlink="http://www.w3.org/1999/xlink" xlink:href="zookeys-852-053-g010.jpg" position="float" orientation="portrait" xlink:type="simple" id="oo_306007.jpg"/></fig><p><italic><tp:taxon-name><tp:taxon-name-part taxon-name-part-type="genus" reg="Cristimenes">Cristimenes</tp:taxon-name-part><tp:taxon-name-part taxon-name-part-type="species" reg="brucei">brucei</tp:taxon-name-part></tp:taxon-name></italic> sp. nov. can easily be distinguished from the echinoid-associated species <italic><tp:taxon-name><tp:taxon-name-part taxon-name-part-type="genus" reg="Cristimenes">C.</tp:taxon-name-part><tp:taxon-name-part taxon-name-part-type="species" reg="cristimanus">cristimanus</tp:taxon-name-part></tp:taxon-name></italic> (Fig. <xref ref-type="fig" rid="F8">8D</xref>) and <italic><tp:taxon-name><tp:taxon-name-part taxon-name-part-type="genus" reg="Cristimenes">C.</tp:taxon-name-part><tp:taxon-name-part taxon-name-part-type="species" reg="zanzibaricus">zanzibaricus</tp:taxon-name-part></tp:taxon-name></italic> by the reduced supraorbital tooth and rostral carinae (vs. extremely developed supraorbital tooth and rostral carinae), the presence of accessory spinules on the anterior margin of the ambulatory dactylus (vs. absent), and a different host affiliation, with the latter two species being associated with echinoids.</p><p>The crinoid-associated genera <italic><tp:taxon-name><tp:taxon-name-part taxon-name-part-type="genus" reg="Araiopontonia">Araiopontonia</tp:taxon-name-part></tp:taxon-name></italic> Fujino &amp; Miyake, 1970, <italic><tp:taxon-name><tp:taxon-name-part taxon-name-part-type="genus" reg="Laomenes">Laomenes</tp:taxon-name-part></tp:taxon-name></italic> Clark, 1919, and <italic><tp:taxon-name><tp:taxon-name-part taxon-name-part-type="genus" reg="Unguicaris">Unguicaris</tp:taxon-name-part></tp:taxon-name></italic> Marin &amp; Chan, 2006 are phylogenetically closely related to <italic><tp:taxon-name><tp:taxon-name-part taxon-name-part-type="genus" reg="Cristimenes">Cristimenes</tp:taxon-name-part></tp:taxon-name></italic>. The new species shares a morphological trait with <italic><tp:taxon-name><tp:taxon-name-part taxon-name-part-type="genus" reg="Araiopontonia">Araiopontonia</tp:taxon-name-part><tp:taxon-name-part taxon-name-part-type="species" reg="odontorhyncha">odontorhyncha</tp:taxon-name-part></tp:taxon-name></italic> Fujino &amp; Miyake, 1970 in having accessory spinules on the anterior margin of the ambulatory dactylus, but the new species can easily be distinguished from <italic><tp:taxon-name><tp:taxon-name-part taxon-name-part-type="genus" reg="Araiopontonia">A.</tp:taxon-name-part><tp:taxon-name-part taxon-name-part-type="species" reg="odontorhyncha">odontorhyncha</tp:taxon-name-part></tp:taxon-name></italic> by the reduced supraorbital teeth and rostral carinae, the presence of a hepatic tooth on the carapace, and the low and rounded epistome (vs. developed supraorbital tooth and rostral carinae, absence of hepatic tooth, and well developed rounded epistomial horns in <italic><tp:taxon-name><tp:taxon-name-part taxon-name-part-type="genus" reg="Araiopontonia">A.</tp:taxon-name-part><tp:taxon-name-part taxon-name-part-type="species" reg="odontorhyncha">odontorhyncha</tp:taxon-name-part></tp:taxon-name></italic>). All species in the genus <italic><tp:taxon-name><tp:taxon-name-part taxon-name-part-type="genus" reg="Laomenes">Laomenes</tp:taxon-name-part></tp:taxon-name></italic> can <!--PageBreak -->be distinguished from the new species by having more strongly developed supraorbital teeth and rostral carinae, well developed sharp epistomial horns and simple biunguiculat ambulatory dactylus. The new species is morphologically similar to <italic><tp:taxon-name><tp:taxon-name-part taxon-name-part-type="genus" reg="Unguicaris">U.</tp:taxon-name-part><tp:taxon-name-part taxon-name-part-type="species" reg="novaecaledoniae">novaecaledoniae</tp:taxon-name-part></tp:taxon-name></italic> (Bruce, 1968) among species of the genus <italic><tp:taxon-name><tp:taxon-name-part taxon-name-part-type="genus" reg="Unguicaris">Unguicaris</tp:taxon-name-part></tp:taxon-name></italic>. The new species shares with <italic><tp:taxon-name><tp:taxon-name-part taxon-name-part-type="genus" reg="Unguicaris">U.</tp:taxon-name-part><tp:taxon-name-part taxon-name-part-type="species" reg="novaecaledoniae">novaecaledoniae</tp:taxon-name-part></tp:taxon-name></italic> similar first chelipeds, proximally dentate but distally serrate cutting edges of the fingers of the second pereiopods, and the presence of well-developed accessory spinules on the anterior margin of the ambulatory dactyli. The new species can, however, be distinguished from <italic><tp:taxon-name><tp:taxon-name-part taxon-name-part-type="genus" reg="Unguicaris">U.</tp:taxon-name-part><tp:taxon-name-part taxon-name-part-type="species" reg="novaecaledonia">novaecaledonia</tp:taxon-name-part></tp:taxon-name></italic> by the presence of reduced supraorbital teeth (vs. absent).</p></tp:treatment-sec><ref-list><ref id="B9"><mixed-citation xmlns:xlink="http://www.w3.org/1999/xlink" xlink:type="simple"><person-group><name name-style="western"><surname>Bruce</surname><given-names>AJ</given-names></name></person-group> (<year>1982a</year>) <article-title>The pontoniine shrimp fauna of Hong Kong.</article-title> In: <person-group><name name-style="western"><surname>Morton</surname><given-names>BS</given-names></name><name name-style="western"><surname>Tseng</surname><given-names>CK</given-names></name></person-group> (<role>Eds</role>) <issue-title>Proceedings of the 1st International Marine Biology Workshop: The marine flora and fauna of Hong Kong and southern China, Hong Kong, 1980.</issue-title><source>Hong Kong University Press, Hong Kong</source>, <fpage>233</fpage>–<lpage>284</lpage>.</mixed-citation></ref></ref-list></tp:taxon-treatment>
